# Supplementary material for: Gut microbiome composition and diversity are related to human personality traits
Source: Hum Microb J. 2020 Mar;15:None. doi: 10.1016/j.humic.2019.100069 (PMC8336012; doi:10.1016/j.humic.2019.100069)
Supplement: Supplementary data 2 [file mmc2.xlsx]

## Sheet: S1. Summary stats (continuous)
Category of variable	Variable	Mean	SE	Minimum	Maximum
Behaviour	Extraversion	29.6	0.3	10	50
	Agreeableness	40.2	0.2	16	50
	Conscientiousness	37.2	0.3	13	50
	Neuroticism	30.5	0.3	10	50
	Openness	38.8	0.2	14	50
	Social network size	33.8	2.3	2	1005
	Social skill/commn	14	0.1	0	20
	Anxiety	42.4	0.5	20	77
	Stress	5.6	0.1	1	10
Diet	Adventurous eater	6.8	0.1	1	10
	Probiotic foods	8	0.2	0	35
	Prebiotic foods	19.8	0.3	0	43
	Total supplements	4.6	0.1	0	15
Health & lifestyle	General health	6.9	0.1	1	10
	Body mass index	24.5	0.2	12.4	54.9
	Days exercise	2.9	0.1	0	7
	Travel abroad/yr	0.7	0	0	6
	Different countries/yr	0.8	0	0	6
	Sleep quality	5.8	0.1	1	10
	Pain tolerance	6.5	0.1	1	10
	Stomach sickness freq	2.1	0.1	0	6
	Constipation freq	2	0.1	0	6
Sociodemographics	Age	41.9	0.5	18	84
	Siblings	1.7	0.1	0	10+

## Sheet: S2. Summary stats (binary)
Category of variable	Variable	Percent (%)
Diet	Gluten free	34
	Dairy free	22
	Probiotic supplements	53
	Prebiotic supplements	12
Health & lifestyle	Caesarean section	9
	Premature birth	9
	Breast-fed	53
	Formula-fed	47
	Allergy/asthma/eczema	67
	Mental illness	19
	Smoking history	14
	Alcohol/drug history	5
	Antibiotics last 6 mos	17
	Irritable bowel syndrome	24
	Inflammatory bowel disease	3
	Cancer	6
	Chronic infectious disease	6
	Immunodeficiency	13
Sociodemographics	Male	29
	Female	71
	Unemployed	13
	Dog owner	39
	Cat owner	29

## Sheet: S3. Regression
Genus	Model results	Sociability	Neurotic tendencies	Gender	Age	Body mass index	Caesarean section	Formula-fed	Gut condition	Antibiotics last 6 mos	Probiotic supplements
Akkermansia	P value	0.03821	0.49697	0.89714	0.05158	0.85106	0.38404	0.37514	0.11266	0.00114	0.16067
	Coefficient	0.209908	0.209908	0.0498728	0.0252155	-0.0051138	-0.485776	0.294118	-0.551989	-1.45184	-0.467213
	Lower 95% CL	0.0114071	0.0114071	-0.70624	-0.000173186	-0.058495	-1.57955	-0.355858	-1.23398	-2.32627	-1.11998
	Upper 95% CL	0.408409	0.408409	0.805986	0.0506041	0.0482674	0.608001	0.944095	0.130005	-0.577413	0.185551
Alistipes	P value	0.573	0.3431	0.336	0.0186	0.0255	0.8744	0.7916	0.445	0.3202	0.89
	Coefficient	-0.0278528	0.0319346	0.181107	0.0148782	-0.0296945	0.0430321	-0.0427552	-0.129686	-0.216382	0.0224705
	Lower 95% CL	-0.124718	-0.0340853	-0.187876	0.00248864	-0.0557456	-0.490708	-0.359939	-0.462499	-0.643056	-0.296074
	Upper 95% CL	0.0690127	0.0979544	0.550091	0.0272679	-0.00364348	0.576772	0.274428	0.203127	0.210293	0.341014
Bacteroides	P value	0.12	0.108	0.947	0.983	0.774	0.919	0.394	0.468	0.901	0.163
	Coefficient	0.039257	0.0276316	0.00638166	-6.82126e-05	0.00194625	-0.0142136	0.0703688	0.0628213	0.0138798	0.115564
	Lower 95% CL	-0.0101739	-0.00605828	-0.181906	-0.00639073	-0.0113469	-0.286575	-0.0914907	-0.107013	-0.203842	-0.0469889
	Upper 95% CL	0.0886878	0.0613215	0.19467	0.0062543	0.0152394	0.258148	0.232228	0.232656	0.231602	0.278118
Bifidobacterium	P value	0.6429	0.7729	0.2109	0.348	0.0426	0.4644	0.2115	0.3929	0.936	0.0178
	Coefficient	-0.0391448	0.0166061	-0.402289	-0.0101358	0.0460378	-0.340355	0.345405	-0.24785	-0.0298834	-0.65788
	Lower 95% CL	-0.204617	-0.0961722	-1.03256	-0.0313018	0.00154036	-1.25211	-0.196436	-0.816387	-0.75874	-1.20204
	Upper 95% CL	0.126328	0.129384	0.227986	0.0110303	0.0905352	0.571402	0.887246	0.320688	0.698973	-0.113725
Blautia	P value	0.1257	0.2113	0.3571	0.0178	0.0361	0.1093	0.3473	0.3688	0.075	0.9007
	Coefficient	-0.0313285	-0.0174297	0.0717664	-0.00619932	0.0115335	-0.180531	0.0629677	-0.063175	0.160438	-0.00839239
	Lower 95% CL	-0.0714269	-0.0447589	-0.0809734	-0.0113282	0.000750285	-0.401476	-0.0683332	-0.200946	-0.0161757	-0.140256
	Upper 95% CL	0.00876987	0.00989957	0.224506	-0.00107044	0.0223168	0.0404135	0.194269	0.0745958	0.337052	0.123471
Clostridium	P value	0.926	0.384	0.287	0.307	0.152	0.852	0.456	0.576	0.584	0.883
	Coefficient	-0.00344669	-0.022032	-0.150675	-0.00486014	-0.0143109	0.0381147	-0.0908195	-0.0714716	-0.0895669	-0.0179926
	Lower 95% CL	-0.0762922	-0.0716799	-0.428122	-0.0141778	-0.0339052	-0.363237	-0.329352	-0.321759	-0.410453	-0.257547
	Upper 95% CL	0.0693989	0.0276159	0.126772	0.00445751	0.00528341	0.439466	0.147713	0.178816	0.231319	0.221562
Collinsella	P value	0.4838	0.101	0.1007	0.5525	0.0147	0.7389	0.3797	0.5507	0.2149	0.1682
	Coefficient	-0.0258344	-0.0412367	-0.230667	-0.00280337	0.0242142	0.067745	0.10613	-0.075634	-0.201536	-0.167197
	Lower 95% CL	-0.0981449	-0.0905196	-0.506086	-0.0120525	0.00476987	-0.330653	-0.13065	-0.324079	-0.520061	-0.404989
	Upper 95% CL	0.046476	0.00804621	0.0447519	0.00644575	0.0436586	0.466143	0.342909	0.172812	0.116989	0.0705955
Corynebacterium	P value	0.1285	1.49e-05	0.1467	6.18e-06	0.1676	0.7689	0.6037	0.0114	0.0619	0.377
	Coefficient	-0.164863	-0.320221	-0.599307	-0.0627815	-0.0402855	-0.175566	0.184383	-0.943151	-0.892994	0.315141
	Lower 95% CL	-0.377458	-0.465141	-1.40864	-0.0900049	-0.097506	-1.34651	-0.511852	-1.67363	-1.83034	-0.384053
	Upper 95% CL	0.0477326	-0.175301	0.210024	-0.0355581	0.016935	0.995378	0.880618	-0.212673	0.0443502	1.01434
Desulfovibrio	P value	0.019	0.9809	0.9643	0.6005	0.7919	0.6023	0.7595	0.8074	0.0909	0.9525
	P valuezero-infl	0.317	0.9092	0.9719	0.0155	0.1372	0.7005	0.038	0.0417	0.4291	0.3706
	Coefficient	-0.201065	0.00142535	0.0147206	0.00568275	0.00659124	-0.252137	0.0877447	-0.074226	-0.734882	0.0170653
	Lower 95% CL	-0.36908	-0.115291	-0.629833	-0.0155874	-0.0423765	-1.20042	-0.474041	-0.670951	-1.58693	-0.544065
	Upper 95% CL	-0.03305	0.118141	0.659275	0.0269529	0.055559	0.696142	0.649531	0.522499	0.117165	0.578195
Dialister	P value	0.607864	0.762391	0.728763	0.034945	0.712605	0.301024	0.352881	0.275462	0.991168	0.156771
	P valuezero-infl	0.242529	0.464017	0.748262	0.000397	0.090732	0.443215	0.980794	0.286774	0.965981	0.517087
	Coefficient	0.0389744	-0.015557	0.0963442	0.0224123	0.00720696	0.392791	-0.23362	0.287679	-0.00365185	-0.353704
	Lower 95% CL	-0.109895	-0.116407	-0.448197	0.00158372	-0.0311397	-0.351578	-0.726493	-0.229335	-0.650261	-0.843281
	Upper 95% CL	0.187844	0.0852927	0.640885	0.0432409	0.0455537	1.13716	0.259253	0.804694	0.642958	0.135873
Dorea	P value	0.79965	0.68287	0.13437	0.04676	0.00994	0.66187	0.7638	0.14287	0.13424	0.39397
	Coefficient	0.00858709	0.00942092	-0.192917	-0.00860599	0.0234531	-0.0815253	-0.0332916	-0.170327	-0.223209	-0.0948441
	Lower 95% CL	-0.0577258	-0.0357744	-0.445482	-0.0170886	0.00562225	-0.446889	-0.250437	-0.398172	-0.515336	-0.312915
	Upper 95% CL	0.0749	0.0546162	0.0596486	-0.000123387	0.041284	0.283838	0.183853	0.0575183	0.0689177	0.123227
Faecalibacterium	P value	0.854	0.667	0.995	0.218	0.338	0.712	0.754	0.698	0.837	0.571
	Coefficient	-0.00749393	-0.011964	-0.00106462	-0.00641972	-0.0105061	0.0828199	-0.0418184	0.0543924	-0.0369427	-0.0759753
	Lower 95% CL	-0.0874013	-0.0664253	-0.305441	-0.0166404	-0.0319952	-0.357464	-0.303472	-0.220154	-0.388902	-0.338751
	Upper 95% CL	0.0724134	0.0424973	0.303311	0.00380095	0.0109831	0.523104	0.219835	0.328939	0.315017	0.1868
Flavonifractor	P value	0.88116	0.64761	0.12958	0.25368	0.36236	0.04773	0.76944	0.00116	0.15993	0.08317
	Coefficient	0.00575675	0.011996	0.222367	0.00562122	0.00942977	0.419899	-0.0369547	0.429767	0.238246	0.219369
	Lower 95% CL	-0.0697124	-0.0394416	-0.0651663	-0.00403083	-0.0108605	0.0042001	-0.284061	0.170503	-0.0940296	-0.0287935
	Upper 95% CL	0.0812259	0.0634336	0.509901	0.0152733	0.0297201	0.835597	0.210152	0.68903	0.570523	0.467532
Lactobacillus	P value	0.75035	0.88393	0.00667	0.00182	0.22307	0.93827	0.04788	0.93093	0.14134	0.07425
	Coefficient	0.0295467	-0.00923918	0.960125	-0.0370638	0.0304205	-0.0396213	0.601611	-0.0276523	-0.601768	0.545164
	Lower 95% CL	-0.152461	-0.133279	0.266459	-0.0603585	-0.0185146	-1.04231	0.00562518	-0.652966	-1.40366	-0.0534044
	Upper 95% CL	0.211555	0.1148	1.65379	-0.0137691	0.0793555	0.963068	1.1976	0.597662	0.200128	1.14373
Lactococcus	P value	0.00222	0.40142	0.61306	0.15854	0.84305	0.06357	0.20691	0.09261	0.11549	0.97201
	P valuezero-infl	0.23735	0.62347	0.61198	0.81418	0.31862	0.98997	0.84479	0.91957	0.99191	0.80642
	Coefficient	0.287386	0.0540225	-0.182539	0.0173755	0.00465343	0.816993	0.386215	0.541929	0.646329	0.0107796
	Lower 95% CL	0.103257	-0.0721658	-0.889998	-0.00677741	-0.0414116	-0.0461476	-0.213547	-0.0896376	-0.158501	-0.591381
	Upper 95% CL	0.471514	0.180211	0.524919	0.0415283	0.0507185	1.68013	0.985977	1.1735	1.45116	0.61294
Oscillibacter	P value	0.46816	0.14313	0.95333	0.86686	0.00531	0.85648	0.3416	0.88767	0.0187	0.66162
	P valuezero-infl	0.50213	0.56613	0.87735	0.02275	0.75193	0.91867	0.61237	0.04441	0.00444	0.66178
	Coefficient	0.0479042	0.0660145	0.0150999	0.00137999	-0.0524057	-0.0712024	-0.205376	0.0317337	-0.809312	-0.095178
	Lower 95% CL	-0.0815146	-0.0223508	-0.490618	-0.014754	-0.0892557	-0.842846	-0.628645	-0.408574	-1.48391	-0.52139
	Upper 95% CL	0.177323	0.15438	0.520818	0.017514	-0.0155556	0.700441	0.217893	0.472042	-0.134717	0.331034
Oscillospira	P value	0.000369	0.783331	0.290338	4.23e-05	0.539002	0.741504	0.208885	0.004277	0.365937	0.002925
	P valuezero-infl	0.642967	0.074673	0.93743	0.051729	0.127667	0.481361	0.362525	0.347095	0.037077	0.729665
	Coefficient	0.178946	0.00958859	0.207046	0.026278	-0.00882067	0.0982658	0.208313	0.497465	-0.220305	0.495813
	Lower 95% CL	0.0804584	-0.0587553	-0.176735	0.0136994	-0.0369625	-0.485606	-0.11659	0.156191	-0.697891	0.169219
	Upper 95% CL	0.277434	0.0779325	0.590827	0.0388566	0.0193212	0.682137	0.533215	0.838739	0.257281	0.822406
Parabacteroides	P value	0.506	0.984	0.915	0.174	0.78	0.167	0.21	0.369	0.381	0.603
	Coefficient	-0.0365361	-0.000741635	0.0223551	0.0095688	0.00413875	-0.418714	0.225584	-0.169774	0.212157	0.0941413
	Lower 95% CL	-0.144318	-0.0742011	-0.388204	-0.00421708	-0.0248463	-1.01263	-0.127343	-0.540094	-0.262574	-0.2603
	Upper 95% CL	0.071246	0.0727179	0.432914	0.0233547	0.0331238	0.175199	0.578512	0.200546	0.686887	0.448582
Prevotella	P value	0.791504	0.129375	0.001693	0.009712	0.408027	0.141816	0.642189	0.890595	0.000306	0.722208
	Coefficient	-0.0278847	-0.109033	1.26193	-0.0348993	-0.023473	0.853545	-0.160498	-0.0498489	-1.67933	-0.123322
	Lower 95% CL	-0.234623	-0.249942	0.474071	-0.0613508	-0.0790783	-0.28522	-0.837515	-0.760142	-2.59108	-0.803209
	Upper 95% CL	0.178854	0.0318774	2.04979	-0.00844781	0.0321323	1.99231	0.51652	0.660445	-0.767585	0.556565
Roseburia	P value	0.9828	0.1151	0.6967	0.1135	0.1671	0.327	0.8955	0.5537	0.522	0.0598
	Coefficient	0.000616154	-0.0307632	-0.0425346	-0.00579883	0.0106427	0.1547	0.0123216	0.0582905	0.0807721	-0.177279
	Lower 95% CL	-0.055526	-0.0690271	-0.256384	-0.0129798	-0.00445508	-0.15463	-0.171514	-0.134603	-0.166508	-0.361902
	Upper 95% CL	0.0567583	0.00750064	0.171314	0.00138214	0.0257404	0.46403	0.196157	0.251184	0.328052	0.00734412
Streptococcus	P value	0.6515	0.02873	0.03028	0.33468	0.00443	0.14447	0.59104	0.02652	0.08631	0.0111
	Coefficient	-0.0258425	-0.0852869	0.472199	-0.00705992	0.0437819	0.459953	-0.100666	0.4361	0.432128	-0.477801
	Lower 95% CL	-0.137981	-0.161716	0.0450013	-0.021403	0.0136321	-0.157783	-0.467858	0.0508228	-0.0616682	-0.846562
	Upper 95% CL	0.0862957	-0.00885808	0.899397	0.00728312	0.0739317	1.07769	0.266526	0.821378	0.925925	-0.10904
Sutterella	P value	0.0276	0.672	0.9199	0.7465	0.7351	0.8072	0.956	0.1888	0.9094	0.5408
	Coefficient	-0.24814	0.0325075	0.0431282	-0.00465712	0.0102496	-0.151515	0.0203646	-0.508605	0.0564897	-0.226556
	Lower 95% CL	-0.468933	-0.117975	-0.797897	-0.0328982	-0.0491262	-1.36808	-0.702614	-1.26721	-0.916027	-0.952633
	Upper 95% CL	-0.0273479	0.18299	0.884153	0.023584	0.0696255	1.06505	0.743343	0.250003	1.02901	0.499521
Turicibacter	P value	0.0709	0.1008	0.3944	0.1049	0.4091	0.3288	0.6767	0.1669	0.792	0.5419
	Coefficient	-0.173252	-0.107301	0.3112	-0.0198985	0.0212883	0.515734	-0.13098	0.455511	0.111385	-0.192386
	Lower 95% CL	-0.361266	-0.235444	-0.405026	-0.04395	-0.0292608	-0.519453	-0.746603	-0.190407	-0.716508	-0.810609
	Upper 95% CL	0.0147619	0.0208408	1.02743	0.00415301	0.0718375	1.55092	0.484643	1.10143	0.939279	0.425837

## Sheet: S4. Variable diversity
Category of variable	Variable	Shannon diversity index			Inverse Simpson diversity index			Genus richness
		Tau coeff	P value	Padj value	Tau coeff	P value	Padj value	Tau coeff	P value	Padj value
Behaviour	Extraversion	-0.0137107	0.607588	0.709749	-0.0184207	0.49024	0.593685	-0.0194972	0.470617	0.575199
	Agreeableness	-0.0626505	0.0202415	0.0477121	-0.0529363	0.0497821	0.0966358	-0.068527	0.012106	0.034
	Conscientiousness	-0.0502767	0.0623111	0.115064	-0.0425859	0.114353	0.177583	-0.0782545	0.00414997	0.0140461
	Neuroticism	-0.0290496	0.277412	0.366183	-0.0381669	0.153568	0.220336	0.00618067	0.819384	0.855249
	Openness	0.0287652	0.286555	0.374507	0.0308864	0.252501	0.336668	0.0285682	0.295701	0.382672
	Social network size	0.0637305	0.0169678	0.0432954	0.0772625	0.00379975	0.0135559	0.0312184	0.247916	0.333927
	Social skill/commn	-0.0484494	0.0787169	0.134235	-0.0448235	0.103822	0.163149	-0.0579417	0.0377648	0.0767966
	Anxiety	-0.056109	0.0376784	0.0767966	-0.063113	0.0193991	0.0474201	-0.0215461	0.430373	0.530927
	Stress	-0.0657892	0.018003	0.0448376	-0.0618057	0.0262615	0.0594365	-0.0390479	0.165398	0.234758
Diet	Adventurous eater	0.0720577	0.00960047	0.0294712	0.0839055	0.00256363	0.00966854	0.0562778	0.0456879	0.090012
	Gluten free	-0.048502	0.129022	0.197765	-0.0537676	0.0924201	0.150639	-0.0205679	0.524793	0.624078
	Dairy free	-0.0663589	0.0378165	0.0767966	-0.0606361	0.0577314	0.108865	-0.0698346	0.0308234	0.0666997
	Probiotic foods	0.0898786	0.000952587	0.00483621	0.0868615	0.0014068	0.00636535	0.0670685	0.0148432	0.0391861
	Prebiotic foods	0.117652	1.30112e-05	0.000114498	0.127871	2.15183e-06	4.5401e-05	0.0508251	0.0627623	0.115064
	Probiotic supplements	-0.0984996	0.002051	0.00846039	-0.0975217	0.00227215	0.0090886	-0.0486185	0.132755	0.198086
	Prebiotic supplements	-0.04594	0.150494	0.2183	-0.0479348	0.133558	0.198086	-0.0584334	0.070792	0.124594
	Total supplements	-0.108888	6.36833e-05	0.000467011	-0.128788	2.25042e-06	4.5401e-05	-0.0483602	0.0793207	0.134235
Health & lifestyle	Caesarean section	-0.000224354	0.995063	0.995063	-0.00822632	0.820533	0.855249	0.00395455	0.914154	0.921133
	Premature birth	-0.00445214	0.890454	0.90972	-0.00682985	0.832665	0.858686	0.00738155	0.821484	0.855249
	Formula-fed	-0.0860911	0.0113881	0.0326789	-0.076716	0.0241341	0.0558895	-0.0429574	0.212271	0.298082
	General health	0.131929	2.21655e-06	4.5401e-05	0.136245	1.02161e-06	4.49508e-05	0.106757	0.000154255	0.00107167
	Body mass index	-0.0267684	0.309907	0.397162	-0.0229112	0.384792	0.479175	-0.010117	0.704567	0.788159
	Days exercise	0.0346029	0.215904	0.299992	0.0264953	0.343361	0.431654	0.00706617	0.802854	0.855249
	Travel abroad/yr	0.103981	0.00060092	0.00330506	0.096194	0.00150235	0.00639711	0.113721	0.000209322	0.00131574
	Different countries/yr	0.123218	4.03456e-05	0.000313272	0.109373	0.000268252	0.00160951	0.135365	8.35349e-06	0.000100242
	Sleep quality	0.080729	0.00346482	0.0127043	0.0766293	0.00552483	0.0182319	0.0486183	0.0819634	0.136951
	Pain tolerance	0.00709004	0.799051	0.855249	0.0107954	0.698298	0.787823	0.00958564	0.733806	0.81397
	Allergy/asthma/eczema	-0.0215253	0.500517	0.60062	-0.0139661	0.66204	0.759907	-0.0375884	0.245127	0.333575
	Mental illness	-0.0385995	0.227028	0.312164	-0.0537648	0.0924374	0.150639	-0.00865266	0.789048	0.855249
	Smoking history	-0.0185986	0.560512	0.660604	-0.0071533	0.822853	0.855249	-0.0135885	0.674363	0.767379
	Alcohol/drug history	-0.0667401	0.0367286	0.0767966	-0.0564137	0.0774658	0.134235	-0.0827744	0.0104836	0.0314509
	Antibiotics last 6 mos	-0.163417	3.14646e-07	4.15332e-05	-0.150679	2.40763e-06	4.5401e-05	-0.158117	1.01297e-06	4.49508e-05
	Stomach sickness freq	-0.127808	6.65393e-06	8.78318e-05	-0.131794	3.40159e-06	5.61262e-05	-0.0872237	0.00238794	0.00927083
	Constipation freq	0.0432428	0.130345	0.197765	0.0136851	0.632124	0.731933	0.0958156	0.000927267	0.00483621
	Gut condition	-0.140431	1.10732e-05	0.000110875	-0.140806	1.04906e-05	0.000110875	-0.103011	0.00144667	0.00636535
	Cancer	-0.0811904	0.0113019	0.0326789	-0.114321	0.000361189	0.00207291	-0.0617756	0.0568652	0.108786
	Chronic infectious disease	-0.103663	0.00117727	0.00575552	-0.102788	0.00129561	0.00610789	-0.0752603	0.0199593	0.0477121
	Immunodeficiency	-0.145819	5.37239e-06	7.87951e-05	-0.140444	1.17594e-05	0.000110875	-0.120745	0.000197735	0.00130505
Sociodemographics	Gender	-0.0975091	0.0170558	0.0432954	-0.0906554	0.0265663	0.0594365	-0.0402045	0.331431	0.420662
	Age	-0.0484515	0.0669752	0.119469	-0.0529085	0.0454628	0.090012	-0.0491159	0.0665368	0.119469
	Unemployed	-0.0916444	0.00412816	0.0140461	-0.0794948	0.0128481	0.0346112	-0.134897	3.03109e-05	0.000250065
	Siblings	-0.0473953	0.102212	0.162554	-0.042328	0.144429	0.211829	-0.0779124	0.00794789	0.0249791
	Dog owner	-0.0875526	0.00614139	0.0197723	-0.0795748	0.012758	0.0346112	-0.0708071	0.0285666	0.0628465
	Cat owner	0.00802349	0.801728	0.855249	-0.0041792	0.895936	0.90972	0.054195	0.0937859	0.150972

## Sheet: S5. Nutrients diversity
Category	Variable	Shannon diversity index			Inverse Simpson diversity index			Genus richness
		Tau coeff	P value	Padj value	Tau coeff	P value	Padj value	Tau coeff	P value	Padj value
Food	Energy (kcal)	0.059934	0.0267009	0.0975165	0.0757103	0.00512389	0.031882	0.0073833	0.787364	0.859697
	Meat	-0.00841423	0.756026	0.84675	-0.00565247	0.834665	0.893144	0.00865496	0.752154	0.84675
	Fish	0.0555639	0.0442997	0.132971	0.0419519	0.12888	0.235347	0.0772393	0.00573347	0.0332146
	Eggs	0.0480173	0.0935816	0.199246	0.0470181	0.100609	0.206716	0.0577601	0.0462531	0.133975
	Milk products	0.0395195	0.148991	0.258046	0.0411639	0.1328	0.237484	0.0392176	0.157043	0.269217
	Fats & oils	0.0183401	0.499962	0.641173	0.0208006	0.444245	0.592327	0.0146515	0.594388	0.718397
	Potatoes	0.0529531	0.0576402	0.151305	0.0609987	0.0287521	0.0996696	0.03429	0.224465	0.361307
	Fruit	0.0830209	0.00215226	0.018079	0.0939178	0.000518299	0.00870743	-0.00399456	0.884013	0.922282
	Vegetables	0.0477317	0.0776118	0.17385	0.0403479	0.135771	0.240101	0.00818742	0.764856	0.848382
	Cereals	0.0640741	0.0185338	0.0724111	0.0946499	0.000504296	0.00870743	0.0150406	0.58493	0.712089
	Nuts & seeds	0.0489741	0.0773155	0.17385	0.0519199	0.0611056	0.155662	-0.00166992	0.952539	0.968635
	Sugars & snacks	0.0432345	0.112352	0.222059	0.0538418	0.048014	0.134439	0.0299901	0.276478	0.414718
	Soups & sauces	-0.000786996	0.976888	0.976888	-0.0102741	0.705272	0.812996	-0.0247278	0.368392	0.528973
Macronutrients	Protein	0.0332645	0.218755	0.356805	0.0441469	0.10264	0.206789	0.0109581	0.68891	0.803728
	Carbohydrate - fructose	0.0704623	0.00918445	0.0440853	0.0882563	0.00110245	0.0102895	-0.0159781	0.559402	0.696144
	Carbohydrate - galactose	0.0347199	0.225817	0.361307	0.024944	0.384207	0.537049	0.0346774	0.231947	0.36417
	Carbohydrate - glucose	0.0735532	0.00654032	0.0350015	0.0889217	0.0010105	0.0100567	-0.00653577	0.811283	0.873689
	Carbohydrate - lactose	0.0406648	0.132878	0.237484	0.0415667	0.124494	0.23239	0.0324313	0.236277	0.36417
	Carbohydrate - maltose	0.0317174	0.242029	0.369645	0.0494911	0.0679204	0.163009	0.0168839	0.538295	0.679952
	Carbohydrate - starch	0.0542781	0.0447758	0.132971	0.0842424	0.00184203	0.0162874	0.00217859	0.936563	0.964906
	Carbohydrate - sucrose	0.0585281	0.0304733	0.100383	0.0774597	0.0041857	0.0270461	-0.0103062	0.706532	0.812996
	Carbohydrate - sugars (total)	0.0722331	0.00757201	0.0385484	0.088868	0.00101765	0.0100567	-0.00717685	0.793173	0.859697
	Carbohydrate - total	0.0663197	0.0142084	0.0593855	0.0925062	0.00062595	0.00925126	-0.00727465	0.79042	0.859697
	Fibre	0.0806793	0.00285575	0.0218075	0.0939444	0.000514133	0.00870743	-0.00808958	0.767584	0.848382
	Monounsaturated fatty acids	0.0411097	0.128537	0.235347	0.0419039	0.12132	0.23161	0.0140766	0.607069	0.718879
	Polyunsaturated fatty acids	0.0517668	0.0556321	0.148352	0.0502857	0.0630059	0.155662	0.0142505	0.602636	0.718879
	Saturated fatty acids	0.030077	0.266139	0.402805	0.0357007	0.186863	0.317102	0.0235625	0.389343	0.537049
	Fat - total	0.040015	0.139027	0.243297	0.0440503	0.103394	0.206789	0.0179666	0.511583	0.651106
	Cholesterol	0.0149983	0.579229	0.710296	0.0157924	0.559305	0.696144	0.0198572	0.468179	0.609721
Minerals	Calcium	0.0590862	0.0289244	0.0996696	0.0691959	0.0105188	0.0477612	0.0210525	0.441827	0.592327
	Chloride	0.0325025	0.229491	0.363721	0.0537093	0.0470639	0.134012	-0.019151	0.48415	0.625671
	Copper	0.0914116	0.000725805	0.00925126	0.102122	0.0001596	0.0057966	0.0241927	0.376786	0.531934
	Iodine	0.034724	0.199209	0.334672	0.0337796	0.211705	0.34893	0.0235299	0.39	0.537049
	Iron	0.0696037	0.0100714	0.0469999	0.0904457	0.000826005	0.00925126	-0.00918703	0.73715	0.836765
	Magnesium	0.0943629	0.000485271	0.00870743	0.109409	5.2311e-05	0.0034762	0.00426482	0.876185	0.922282
	Manganese	0.10832	6.20751e-05	0.0034762	0.120319	8.65165e-06	0.00145348	0.0212427	0.437715	0.592327
	Nitrogen	0.0337689	0.21185	0.34893	0.0453382	0.093693	0.199246	0.00991503	0.717183	0.819637
	Phosphorus	0.0608355	0.0245003	0.0914676	0.0738644	0.0063163	0.0350015	0.012914	0.637078	0.748456
	Potassium	0.0904993	0.000820118	0.00925126	0.101596	0.000172518	0.0057966	0.00436261	0.87337	0.922282
	Selenium	0.050597	0.0613927	0.155662	0.0585817	0.0303214	0.100383	0.0292235	0.285689	0.424742
	Sodium	0.0249041	0.357183	0.5191	0.0460036	0.0889746	0.194127	-0.025138	0.358426	0.5191
	Zinc	0.0240348	0.374215	0.531934	0.0415927	0.124109	0.23239	-0.0140549	0.607624	0.718879
Vitamins	Alpha carotene	0.0630844	0.0196839	0.0751567	0.0670554	0.0131703	0.0567336	0.0324346	0.236046	0.36417
	Beta carotene	0.048794	0.0712319	0.164217	0.0448874	0.0970019	0.203704	0.0203788	0.456574	0.603972
	Carotene - total	0.0504038	0.0623899	0.155662	0.0474846	0.0791588	0.174983	0.0201832	0.460907	0.60494
	Vitamin A - retinol	0.0496096	0.0666314	0.162233	0.0443723	0.100897	0.206716	0.0497382	0.0692038	0.16375
	Vitamin A - retinol equivalents	0.0487725	0.0713564	0.164217	0.0419254	0.121129	0.23161	0.0286151	0.29584	0.435975
	Vitamin B1 - thiamin	0.0780714	0.00389635	0.0270461	0.0967455	0.000347767	0.00870743	-0.00409097	0.881194	0.922282
	Vitamin B2 - riboflavin	0.0714389	0.00826083	0.0408182	0.0774919	0.00417	0.0270461	0.0230192	0.40037	0.546847
	Vitamin B3 - niacin	0.0661265	0.0144929	0.0593855	0.0775455	0.00414395	0.0270461	0.01575	0.565025	0.697972
	Vitamin B6 - pyridoxine	0.0750664	0.00551452	0.0330871	0.0905852	0.000810779	0.00925126	0.000939891	0.972608	0.976888
	Vitamin B9 - folate	0.0733814	0.00666696	0.0350015	0.0822677	0.00235342	0.0188273	0.00147231	0.957104	0.968635
	Vitamin B12 - cobalamin	0.0553728	0.0406358	0.126422	0.0541923	0.045115	0.132971	0.0425667	0.119924	0.23161
	Vitamin C - ascorbic acid	0.0529581	0.0502359	0.138355	0.0576588	0.033028	0.104692	-0.00380846	0.889344	0.922282
	Vitamin D - ergocalciferol	0.0676612	0.0123651	0.0546668	0.0641839	0.0176447	0.0705789	0.0528675	0.0534322	0.144784
	Vitamin E - alpha tocopherol equivalents	0.0576802	0.0329628	0.104692	0.0590325	0.0290703	0.0996696	-0.00199387	0.941932	0.964906

## Sheet: S6. Variable PERMANOVA
Category of variable	Variable	Bray-Curtis distance matrix						Jaccard distance matrix
		R2	P value	Padj value	Sum of sqs	Mean sqs	F statistic	R2	P value	Padj value	Sum of sqs	Mean sqs	F statistic
Behaviour	Extraversion	0.000953372	0.837163	0.856632	0.0692141	0.0692141	0.614557	0.00102605	0.923077	0.923077	0.129461	0.129461	0.661458
	Agreeableness	0.00201389	0.191808	0.263736	0.14484	0.14484	1.29351	0.00185305	0.221778	0.295704	0.231958	0.231958	1.19001
	Conscientiousness	0.00255425	0.0829171	0.117689	0.182944	0.182944	1.62866	0.00202412	0.142857	0.196429	0.2519	0.2519	1.28995
	Neuroticism	0.00192578	0.228771	0.305028	0.139287	0.139287	1.23873	0.00205181	0.137862	0.195675	0.257935	0.257935	1.31997
	Openness	0.00115108	0.719281	0.753532	0.0829636	0.0829636	0.737539	0.0013033	0.68032	0.76754	0.163285	0.163285	0.835201
	Social network size	0.00306592	0.0729271	0.10696	0.220374	0.220374	1.96207	0.00255339	0.0789211	0.119742	0.319002	0.319002	1.63324
	Social skill/commn	0.00166265	0.360639	0.450252	0.119703	0.119703	1.07419	0.00162128	0.364635	0.458399	0.20368	0.20368	1.04743
	Anxiety	0.00280732	0.0599401	0.0941915	0.19522	0.19522	1.76233	0.00272055	0.033966	0.057481	0.330652	0.330652	1.70771
	Stress	0.00305414	0.026973	0.0516006	0.220599	0.220599	1.99128	0.00261026	0.025974	0.0496894	0.329458	0.329458	1.70111
Diet	Adventurous eater	0.00711953	0.000999001	0.003663	0.516361	0.516361	4.64654	0.00588018	0.000999001	0.003663	0.743073	0.743073	3.83289
	Gluten free	0.00474402	0.002997	0.00824176	0.347227	0.347227	3.11261	0.0037535	0.002997	0.00775695	0.478281	0.478281	2.46027
	Dairy free	0.00384919	0.00799201	0.019536	0.281732	0.281732	2.52323	0.00307315	0.00999001	0.021978	0.391589	0.391589	2.01295
	Probiotic foods	0.00597569	0.001998	0.00586081	0.425726	0.425726	3.81738	0.00453658	0.002997	0.00775695	0.562586	0.562586	2.89385
	Prebiotic foods	0.0136912	0.000999001	0.003663	0.970168	0.970168	8.77294	0.0106618	0.000999001	0.003663	1.3147	1.3147	6.81089
	Probiotic supplements	0.00589018	0.001998	0.00586081	0.431118	0.431118	3.86908	0.00489008	0.001998	0.00627943	0.623106	0.623106	3.20891
	Prebiotic supplements	0.00327042	0.01998	0.0418629	0.239371	0.239371	2.14259	0.00280358	0.014985	0.02997	0.35724	0.35724	1.83589
	Total supplements	0.0120185	0.000999001	0.003663	0.879665	0.879665	7.94354	0.00932357	0.000999001	0.003663	1.18803	1.18803	6.14559
Health & lifestyle	Caesarean section	0.00163964	0.608392	0.686391	0.0914235	0.0914235	0.832663	0.00162995	0.7003	0.77033	0.159927	0.159927	0.827734
	Premature birth	0.00119509	0.684316	0.752747	0.0857368	0.0857368	0.763378	0.00126367	0.729271	0.782632	0.157612	0.157612	0.807241
	Formula-fed	0.00298916	0.0729271	0.10696	0.194235	0.194235	1.72692	0.00254072	0.0859141	0.126007	0.286013	0.286013	1.46718
	General health	0.0118959	0.000999001	0.003663	0.859281	0.859281	7.7652	0.00883175	0.000999001	0.003663	1.11066	1.11066	5.74724
	Body mass index	0.0035088	0.020979	0.041958	0.252243	0.252243	2.26058	0.0032007	0.00999001	0.021978	0.400654	0.400654	2.06145
	Days exercise	0.00281357	0.042957	0.0726965	0.20416	0.20416	1.82834	0.00239161	0.042957	0.0700041	0.30214	0.30214	1.55348
	Travel abroad/yr	0.00655697	0.000999001	0.003663	0.4784	0.4784	4.29676	0.00528938	0.000999001	0.003663	0.671778	0.671778	3.4617
	Different countries/yr	0.00745318	0.000999001	0.003663	0.544359	0.544359	4.88095	0.00591536	0.000999001	0.003663	0.751638	0.751638	3.86787
	Sleep quality	0.00499586	0.000999001	0.003663	0.364881	0.364881	3.26863	0.00379498	0.000999001	0.003663	0.482372	0.482372	2.47994
	Pain tolerance	0.000882655	0.881119	0.881119	0.0642273	0.0642273	0.572466	0.00107272	0.884116	0.904677	0.135795	0.135795	0.695871
	Allergy/asthma/eczema	0.00131004	0.574426	0.665124	0.0958853	0.0958853	0.856578	0.00138172	0.575425	0.666281	0.176062	0.176062	0.903509
	Mental illness	0.00401508	0.00899101	0.0197802	0.293874	0.293874	2.63241	0.00339758	0.00599401	0.014652	0.432929	0.432929	2.22619
	Smoking history	0.0015716	0.378621	0.450252	0.115029	0.115029	1.02787	0.00153685	0.402597	0.478764	0.195829	0.195829	1.00511
	Alcohol/drug history	0.00161951	0.36963	0.450252	0.118536	0.118536	1.05925	0.00155756	0.401598	0.478764	0.198468	0.198468	1.01867
	Antibiotics last 6 mos	0.00774117	0.000999001	0.003663	0.566597	0.566597	5.09442	0.0059631	0.000999001	0.003663	0.759834	0.759834	3.91727
	Stomach sickness freq	0.0080169	0.000999001	0.003663	0.581177	0.581177	5.22885	0.0056717	0.000999001	0.003663	0.715828	0.715828	3.69052
	Constipation freq	0.0085062	0.000999001	0.003663	0.620057	0.620057	5.57647	0.00678164	0.000999001	0.003663	0.860407	0.860407	4.43816
	Gut condition	0.0068467	0.001998	0.00586081	0.501128	0.501128	4.50172	0.00580684	0.001998	0.00627943	0.739923	0.739923	3.81402
	Cancer	0.00447136	0.004995	0.0129282	0.325378	0.325378	2.91495	0.00394569	0.002997	0.00775695	0.499672	0.499672	2.57089
	Chronic infectious disease	0.00311128	0.037962	0.0668132	0.227723	0.227723	2.038	0.0027626	0.028971	0.050989	0.352018	0.352018	1.80898
	Immunodeficiency	0.00541181	0.000999001	0.003663	0.394385	0.394385	3.53137	0.00463649	0.000999001	0.003663	0.587924	0.587924	3.0231
Sociodemographics	Gender	0.00679587	0.00899101	0.0197802	0.288731	0.288731	2.7301	0.00520992	0.011988	0.0251177	0.395371	0.395371	2.08964
	Age	0.00737619	0.000999001	0.003663	0.538486	0.538486	4.83758	0.00577088	0.000999001	0.003663	0.733305	0.733305	3.77865
	Unemployed	0.00316547	0.02997	0.0549451	0.231689	0.231689	2.07362	0.00268899	0.028971	0.050989	0.342638	0.342638	1.76064
	Siblings	0.00185787	0.23976	0.310278	0.135742	0.135742	1.21359	0.00170095	0.273726	0.354234	0.21636	0.21636	1.11091
	Dog owner	0.00266094	0.0529471	0.0862841	0.194761	0.194761	1.74223	0.00228948	0.0629371	0.0989011	0.291731	0.291731	1.49846
	Cat owner	0.00108871	0.718282	0.753532	0.0796856	0.0796856	0.711703	0.0011477	0.788212	0.825746	0.146243	0.146243	0.75031

## Sheet: S7. Nutrients PERMANOVA
Category	Variable	Bray-Curtis distance matrix						Jaccard distance matrix
		R2	P value	Padj value	Sum of sqs	Mean sqs	F statistic	R2	P value	Padj value	Sum of sqs	Mean sqs	F statistic
Food	Energy (kcal)	0.00271516	0.0739261	0.153328	0.184358	0.184358	1.65803	0.00248574	0.0609391	0.131253	0.294329	0.294329	1.51759
	Meat	0.00172146	0.386613	0.550117	0.116886	0.116886	1.05018	0.00154668	0.515485	0.640924	0.183138	0.183138	0.943389
	Fish	0.00250752	0.102897	0.192075	0.170259	0.170259	1.53092	0.00220341	0.116883	0.211144	0.260899	0.260899	1.34484
	Eggs	0.00144177	0.521479	0.6637	0.0978958	0.0978958	0.879308	0.00151587	0.525475	0.640924	0.17949	0.17949	0.924568
	Milk products	0.00269729	0.0909091	0.181818	0.183145	0.183145	1.64709	0.0025173	0.0739261	0.142754	0.298066	0.298066	1.5369
	Fats & oils	0.000942357	0.861139	0.861139	0.0639856	0.0639856	0.574437	0.00128393	0.739261	0.827972	0.152026	0.152026	0.782918
	Potatoes	0.00286543	0.0539461	0.120839	0.194561	0.194561	1.75006	0.00251599	0.0529471	0.123543	0.29791	0.29791	1.5361
	Fruit	0.00824389	0.000999001	0.00508582	0.559756	0.559756	5.06226	0.00658249	0.000999001	0.00430339	0.779412	0.779412	4.0353
	Vegetables	0.00363091	0.012987	0.040404	0.246537	0.246537	2.21928	0.00305445	0.011988	0.0353331	0.361668	0.361668	1.86586
	Cereals	0.00604665	0.000999001	0.00508582	0.410565	0.410565	3.70481	0.00487839	0.000999001	0.00430339	0.577636	0.577636	2.9855
	Nuts & seeds	0.001338	0.607393	0.708625	0.0908499	0.0908499	0.815937	0.00155446	0.514486	0.640924	0.184059	0.184059	0.948141
	Sugars & snacks	0.00259605	0.0949051	0.183265	0.176271	0.176271	1.58511	0.0023601	0.0849151	0.158508	0.279452	0.279452	1.4407
	Soups & sauces	0.00216529	0.195804	0.332274	0.147022	0.147022	1.32152	0.00203468	0.18981	0.322102	0.24092	0.24092	1.24164
Macronutrients	Protein	0.00105144	0.789211	0.840178	0.0713923	0.0713923	0.641001	0.00114698	0.857143	0.873127	0.135811	0.135811	0.699315
	Carbohydrate - fructose	0.00914973	0.000999001	0.00508582	0.621262	0.621262	5.62364	0.00701586	0.000999001	0.00430339	0.830727	0.830727	4.30285
	Carbohydrate - galactose	0.00124941	0.631369	0.721564	0.0848344	0.0848344	0.761843	0.00138434	0.629371	0.734266	0.163916	0.163916	0.844233
	Carbohydrate - glucose	0.00818326	0.000999001	0.00508582	0.555639	0.555639	5.02472	0.00629758	0.000999001	0.00430339	0.745678	0.745678	3.85953
	Carbohydrate - lactose	0.0027419	0.0729271	0.153328	0.186174	0.186174	1.67441	0.00252405	0.0639361	0.132608	0.298865	0.298865	1.54104
	Carbohydrate - maltose	0.00404517	0.011988	0.0394899	0.274665	0.274665	2.47351	0.00345444	0.00799201	0.0263266	0.40903	0.40903	2.11105
	Carbohydrate - starch	0.0056228	0.000999001	0.00508582	0.381786	0.381786	3.44365	0.00464649	0.000999001	0.00430339	0.550177	0.550177	2.84292
	Carbohydrate - sucrose	0.00587893	0.001998	0.00799201	0.399177	0.399177	3.60144	0.00471571	0.001998	0.00799201	0.558373	0.558373	2.88547
	Carbohydrate - sugars (total)	0.00732197	0.000999001	0.00508582	0.497158	0.497158	4.49197	0.00571644	0.000999001	0.00430339	0.676866	0.676866	3.50133
	Carbohydrate - total	0.00755158	0.000999001	0.00508582	0.512749	0.512749	4.63391	0.00601877	0.000999001	0.00430339	0.712665	0.712665	3.68763
	Fibre	0.00755182	0.000999001	0.00508582	0.512765	0.512765	4.63405	0.00583781	0.000999001	0.00430339	0.691238	0.691238	3.5761
	Monounsaturated fatty acids	0.00105004	0.825175	0.840178	0.0712974	0.0712974	0.640148	0.00117195	0.873127	0.873127	0.138767	0.138767	0.714553
	Polyunsaturated fatty acids	0.00108264	0.802198	0.840178	0.0735107	0.0735107	0.660042	0.00120106	0.836164	0.873127	0.142214	0.142214	0.732323
	Saturated fatty acids	0.00135652	0.607393	0.708625	0.0921068	0.0921068	0.82724	0.00151691	0.526474	0.640924	0.179612	0.179612	0.925199
	Fat - total	0.00108379	0.795205	0.840178	0.0735887	0.0735887	0.660743	0.00122103	0.811189	0.873127	0.144579	0.144579	0.744517
	Cholesterol	0.00186448	0.292707	0.431358	0.126597	0.126597	1.13759	0.00179815	0.284715	0.44289	0.212914	0.212914	1.09705
Minerals	Calcium	0.00316428	0.043956	0.109456	0.214853	0.214853	1.93317	0.00278415	0.036963	0.0940877	0.329663	0.329663	1.70028
	Chloride	0.00190465	0.280719	0.424872	0.129325	0.129325	1.16214	0.00184281	0.280719	0.44289	0.218201	0.218201	1.12434
	Copper	0.00242842	0.124875	0.225581	0.164889	0.164889	1.48251	0.00243855	0.0709291	0.141858	0.288741	0.288741	1.48871
	Iodine	0.00195812	0.276723	0.424872	0.132956	0.132956	1.19484	0.00181419	0.306693	0.451969	0.214813	0.214813	1.10685
	Iron	0.00432783	0.00699301	0.0261072	0.293857	0.293857	2.6471	0.00356285	0.00699301	0.0261072	0.421867	0.421867	2.17753
	Magnesium	0.00701808	0.000999001	0.00508582	0.476524	0.476524	4.30422	0.00555651	0.000999001	0.00430339	0.65793	0.65793	3.40282
	Manganese	0.00869666	0.000999001	0.00508582	0.590499	0.590499	5.34273	0.00684106	0.000999001	0.00430339	0.81003	0.81003	4.19491
	Nitrogen	0.00105064	0.795205	0.840178	0.0713378	0.0713378	0.640511	0.00114666	0.85015	0.873127	0.135772	0.135772	0.699117
	Phosphorus	0.00247404	0.13986	0.244755	0.167986	0.167986	1.51043	0.00224464	0.126873	0.222028	0.265781	0.265781	1.37006
	Potassium	0.00653363	0.000999001	0.00508582	0.44363	0.44363	4.00515	0.00520949	0.000999001	0.00430339	0.61684	0.61684	3.18919
	Selenium	0.00137412	0.557443	0.678626	0.0933019	0.0933019	0.837989	0.00134421	0.677323	0.774083	0.159163	0.159163	0.819724
	Sodium	0.00166073	0.406593	0.550117	0.112763	0.112763	1.01307	0.00165696	0.417582	0.563437	0.196196	0.196196	1.01077
	Zinc	0.00104345	0.814186	0.840178	0.0708498	0.0708498	0.636125	0.00114583	0.872128	0.873127	0.135674	0.135674	0.698612
Vitamins	Alpha carotene	0.00209121	0.220779	0.363636	0.141992	0.141992	1.27621	0.00202359	0.198801	0.327437	0.239607	0.239607	1.23487
	Beta carotene	0.00294212	0.044955	0.109456	0.199768	0.199768	1.79704	0.00257642	0.034965	0.0932401	0.305066	0.305066	1.57309
	Carotene - total	0.00299939	0.046953	0.109557	0.203657	0.203657	1.83213	0.00263199	0.044955	0.109456	0.311646	0.311646	1.60711
	Vitamin A - retinol	0.00139578	0.516484	0.6637	0.0947726	0.0947726	0.851217	0.00161223	0.422577	0.563437	0.190899	0.190899	0.983433
	Vitamin A - retinol equivalents	0.00161111	0.412587	0.550117	0.109394	0.109394	0.98275	0.00176617	0.335664	0.481119	0.209127	0.209127	1.0775
	Vitamin B1 - thiamin	0.00595405	0.001998	0.00799201	0.404277	0.404277	3.64773	0.00488994	0.000999001	0.00430339	0.579003	0.579003	2.99261
	Vitamin B2 - riboflavin	0.00333871	0.035964	0.100699	0.226697	0.226697	2.04009	0.00290007	0.026973	0.0755245	0.343388	0.343388	1.77128
	Vitamin B3 - niacin	0.00142947	0.543457	0.676301	0.0970602	0.0970602	0.871792	0.00144973	0.595405	0.709418	0.171658	0.171658	0.884168
	Vitamin B6 - pyridoxine	0.00386885	0.013986	0.0412219	0.262693	0.262693	2.36528	0.00332549	0.00799201	0.0263266	0.393762	0.393762	2.03198
	Vitamin B9 - folate	0.00436836	0.00899101	0.0314685	0.29661	0.29661	2.67201	0.00357074	0.011988	0.0353331	0.422801	0.422801	2.18237
	Vitamin B12 - cobalamin	0.00167348	0.407592	0.550117	0.113628	0.113628	1.02086	0.00175189	0.343656	0.481119	0.207436	0.207436	1.06877
	Vitamin C - ascorbic acid	0.00465461	0.001998	0.00799201	0.316045	0.316045	2.84791	0.00389044	0.000999001	0.00430339	0.460655	0.460655	2.37853
	Vitamin D - ergocalciferol	0.00196647	0.255744	0.409191	0.133523	0.133523	1.19994	0.00179939	0.305694	0.451969	0.21306	0.21306	1.0978
	Vitamin E - alpha tocopherol equivalents	0.00290488	0.044955	0.109456	0.19724	0.19724	1.77423	0.00247701	0.0559441	0.125315	0.293295	0.293295	1.51224

## Sheet: S8. Regression healthy
Genus	Model results	Sociability	Neurotic tendencies	Gender	Age	Body mass index	Caesarean section	Formula-fed	Gut condition	Antibiotics last 6 mos	Probiotic supplements
Akkermansia	P value	0.18635	0.53176	0.65163	0.04657	0.56312	0.41184	0.49101	0.19589	0.00465	0.45794
	Coefficient	0.151094	0.055096	0.194138	0.0291614	0.0179145	-0.50227	-0.262561	-0.513511	-1.51097	-0.283831
	Lower 95% CL	-0.0730042	-0.117593	-0.648618	0.000443356	-0.0428095	-1.70184	-1.00977	-1.2917	-2.55731	-1.03331
	Upper 95% CL	0.375192	0.227785	1.03689	0.0578795	0.0786386	0.697297	0.484648	0.264676	-0.46464	0.465651
Alistipes	P value	0.9748	0.2528	0.9142	0.0015	0.0202	0.769	0.8856	0.5978	0.1608	0.8521
	Coefficient	-0.00170713	0.0475551	0.0218758	0.0219587	-0.0339791	0.0848377	-0.0258781	-0.0988504	-0.353283	-0.033656
	Lower 95% CL	-0.107473	-0.033949	-0.375873	0.00840433	-0.0626423	-0.481292	-0.378534	-0.466133	-0.84706	-0.387382
	Upper 95% CL	0.104059	0.129059	0.419625	0.0355131	-0.00531579	0.650967	0.326778	0.268432	0.140495	0.32007
Bacteroides	P value	0.259	0.555	0.774	0.564	0.817	0.455	0.1	0.217	0.909	0.318
	Coefficient	0.0305392	0.0122959	0.029159	-0.00200068	0.00169792	-0.108158	0.148179	0.115836	0.0143701	0.090305
	Lower 95% CL	-0.0224733	-0.0285555	-0.170198	-0.00879457	-0.0126672	-0.391909	-0.0285808	-0.0682537	-0.233099	-0.0869907
	Upper 95% CL	0.0835518	0.0531473	0.228516	0.00479322	0.016063	0.175592	0.324938	0.299926	0.261839	0.267601
Bifidobacterium	P value	0.26848	0.66949	0.43284	0.32266	0.00822	0.76051	0.58847	0.48814	0.91347	0.03077
	Coefficient	-0.107972	0.0320954	-0.287785	-0.0123675	0.0698687	-0.159192	0.176029	-0.234906	-0.049497	-0.704859
	Lower 95% CL	-0.299211	-0.115276	-1.00692	-0.0368767	0.0180515	-1.1828	-0.461629	-0.89901	-0.942236	-1.34445
	Upper 95% CL	0.0832673	0.179466	0.431349	0.0121418	0.121686	0.864416	0.813687	0.429198	0.843242	-0.0652711
Blautia	P value	0.0429	0.2208	0.8017	0.0381	0.0959	0.1954	0.5107	0.8403	0.0318	0.8621
	Coefficient	-0.045114	-0.0210185	0.0210385	-0.0059193	0.010051	-0.154388	0.04886	-0.0155916	0.223286	0.0129365
	Lower 95% CL	-0.0887761	-0.0546644	-0.143154	-0.0115149	-0.0017801	-0.388094	-0.0967222	-0.167212	0.0194716	-0.133088
	Upper 95% CL	-0.00145182	0.0126275	0.185231	-0.000323673	0.0218822	0.0793169	0.194442	0.136029	0.4271	0.158961
Clostridium	P value	0.865	0.2614	0.1805	0.7162	0.0803	0.9804	0.6885	0.1273	0.2653	0.7136
	Coefficient	-0.00674328	0.0343278	-0.199756	-0.00184791	-0.0188003	-0.00521387	-0.0530241	-0.210051	-0.206288	-0.0486813
	Lower 95% CL	-0.0844808	-0.02558	-0.492068	-0.0118106	-0.039871	-0.421303	-0.312231	-0.480017	-0.569241	-0.308671
	Upper 95% CL	0.0709942	0.0942357	0.0925564	0.00811475	0.00227048	0.410875	0.206183	0.0599149	0.156664	0.211309
Collinsella	P value	0.5871	0.1198	0.0393	0.1528	0.1016	0.8597	0.6427	0.3349	0.301	0.6952
	Coefficient	-0.0200079	-0.0441634	-0.285479	-0.00675152	0.0163445	0.034849	0.0569921	-0.123384	-0.177891	-0.0482837
	Lower 95% CL	-0.0922219	-0.0998113	-0.557009	-0.0160063	-0.00322217	-0.351645	-0.183788	-0.374156	-0.515013	-0.289795
	Upper 95% CL	0.0522062	0.0114845	-0.0139485	0.00250322	0.0359111	0.421343	0.297772	0.127387	0.159231	0.193228
Corynebacterium	P value	0.718312	0.000263	0.125885	0	0.125481	0.706579	0.383931	0.017852	0.612416	0.010451
	Coefficient	-0.0437319	-0.341046	-0.696903	-0.0731717	-0.0504094	0.244043	-0.351815	-0.997228	-0.286543	1.03809
	Lower 95% CL	-0.281354	-0.524192	-1.58934	-0.103642	-0.114893	-1.02655	-1.14378	-1.82239	-1.39508	0.243488
	Upper 95% CL	0.19389	-0.1579	0.195537	-0.0427016	0.0140747	1.51464	0.440154	-0.172068	0.821993	1.83269
Desulfovibrio	P value	0.00183	0.44669	0.71302	0.56132	0.98529	0.83934	0.66532	0.37493	0.02201	0.39975
	P valuezero-infl	0.49949	0.73474	0.66338	0.1745	0.23315	0.75812	0.1707	0.02221	0.30427	0.1323
	Coefficient	-0.306231	0.0584342	-0.134778	0.00719646	-0.000543701	-0.107869	0.144488	0.316872	-1.24473	0.280464
	Lower 95% CL	-0.498822	-0.0920738	-0.852977	-0.0170851	-0.0583329	-1.15071	-0.510168	-0.383093	-2.30996	-0.372327
	Upper 95% CL	-0.113639	0.208942	0.583422	0.031478	0.0572455	0.934974	0.799143	1.01684	-0.179496	0.933256
Dialister	P value	0.40626	0.13785	0.47364	0.19395	0.10348	0.28743	0.00579	0.42202	0.15039	0.93385
	P valuezero-infl	0.76071	0.68075	0.62288	0.00684	0.07805	0.36911	0.72923	0.75454	0.14013	0.70364
	Coefficient	0.0676688	-0.0931022	0.208916	0.0144608	0.0333141	0.41902	-0.751905	0.228283	-0.490562	-0.103039
	Lower 95% CL	-0.0920305	-0.216078	-0.362517	-0.00735855	-0.00678839	-0.353005	-1.28593	-0.328964	-1.15912	-0.633911
	Upper 95% CL	0.227368	0.029873	0.78035	0.0362802	0.0734165	1.19105	-0.217885	0.785529	0.177991	0.427834
Dorea	P value	0.3965	0.3193	0.0671	0.118	0.0382	0.3546	0.9608	0.1743	0.1962	0.8777
	Coefficient	0.0306096	0.0277048	-0.248516	-0.00723107	0.0202687	-0.178862	-0.00591876	-0.170321	-0.217832	0.0185815
	Lower 95% CL	-0.0401413	-0.0268172	-0.514545	-0.0162985	0.00109989	-0.55757	-0.241827	-0.416019	-0.548135	-0.218042
	Upper 95% CL	0.101361	0.0822268	0.0175144	0.00183633	0.0394375	0.199845	0.22999	0.0753772	0.11247	0.255205
Faecalibacterium	P value	0.813	0.852	0.814	0.33	0.516	0.973	0.817	0.65	0.893	0.521
	Coefficient	-0.0107317	-0.00651461	0.0401323	-0.0056586	-0.00798771	0.0082317	0.0349498	0.0715415	-0.0285136	-0.0972897
	Lower 95% CL	-0.0996046	-0.0750001	-0.294079	-0.0170482	-0.0320703	-0.467459	-0.261379	-0.237077	-0.443385	-0.394518
	Upper 95% CL	0.0781413	0.0619708	0.374344	0.00573104	0.0160949	0.483922	0.331279	0.38016	0.386357	0.199938
Flavonifractor	P value	0.45325	0.17905	0.4185	0.29515	0.74258	0.00735	0.02108	0.0102	0.86972	0.10686
	Coefficient	0.0325254	0.0449069	0.131964	0.00581822	-0.00385915	0.621917	-0.333549	0.386799	0.0332003	0.233858
	Lower 95% CL	-0.0524713	-0.0205972	-0.187735	-0.00507442	-0.026889	0.167203	-0.616976	0.0916819	-0.363534	-0.0504014
	Upper 95% CL	0.117522	0.110411	0.451663	0.0167109	0.0191707	1.07663	-0.0501228	0.681917	0.429934	0.518117
Lactobacillus	P value	0.175939	0.780198	0.045911	0.000226	0.57235	0.878852	0.222568	0.900935	0.087336	0.135712
	Coefficient	0.138939	-0.0220733	0.771012	-0.0485501	-0.0157063	0.0837103	0.417477	0.0443666	-0.819348	0.512256
	Lower 95% CL	-0.0622746	-0.177103	0.0139995	-0.0743545	-0.0702301	-0.992687	-0.253361	-0.654195	-1.75867	-0.160691
	Upper 95% CL	0.340153	0.132956	1.52803	-0.0227457	0.0388175	1.16011	1.08831	0.742928	0.119979	1.1852
Lactococcus	P value	0.000321	0.746705	0.387147	0.047421	0.288382	0.047224	0.680529	0.046587	0.328731	0.060003
	P valuezero-infl	0.124412	0.337145	0.189204	0.085018	0.819876	0.992749	0.326761	0.591161	0.244916	0.533774
	Coefficient	0.392486	-0.0275113	0.337416	0.0287869	0.0301143	1.03294	-0.148557	0.749523	0.498505	-0.682874
	Lower 95% CL	0.178647	-0.194457	-0.427295	0.000327488	-0.0254798	0.0126601	-0.855715	0.0113267	-0.501882	-1.3945
	Upper 95% CL	0.606325	0.139434	1.10213	0.0572463	0.0857085	2.05323	0.558601	1.48772	1.49889	0.0287525
Oscillibacter	P value	0.75915	0.75351	0.75153	0.46054	0.00238	0.95885	0.39128	0.81877	0.03468	0.92683
	P valuezero-infl	0.06159	0.03904	0.64604	0.01371	0.8865	0.24514	0.56732	0.28264	0.00392	0.54988
	Coefficient	0.0222479	0.0180127	0.0892234	-0.00693555	-0.0637527	0.0223481	-0.207069	-0.0571352	-0.902826	0.0225243
	Lower 95% CL	-0.119977	-0.0944179	-0.463099	-0.0253561	-0.104885	-0.826545	-0.680475	-0.545875	-1.74063	-0.458187
	Upper 95% CL	0.164473	0.130443	0.641546	0.011485	-0.0226204	0.871241	0.266337	0.431605	-0.0650268	0.503236
Oscillospira	P value	0.00385	0.51505	0.69114	0.00749	0.78209	0.81177	0.76703	0.0139	0.00146	0.13498
	P valuezero-infl	0.96955	0.06128	0.69394	0.10489	0.0303	0.3941	0.65694	0.22216	0.03516	0.62069
	Coefficient	0.16916	0.0302733	0.0896913	0.0199827	-0.00500584	0.0813959	0.0587296	0.509405	-1.00163	0.296964
	Lower 95% CL	0.0544523	-0.0608705	-0.352767	0.00533611	-0.0404764	-0.588515	-0.329796	0.103533	-1.61864	-0.0924281
	Upper 95% CL	0.283869	0.121417	0.53215	0.0346293	0.0304647	0.751307	0.447256	0.915276	-0.384608	0.686357
Parabacteroides	P value	0.817	0.383	0.592	0.72	0.886	0.339	0.569	0.515	0.691	0.227
	Coefficient	-0.0139128	-0.0405023	0.12156	0.0027716	0.00234233	-0.308818	0.11457	-0.13634	-0.111954	0.243458
	Lower 95% CL	-0.132061	-0.131547	-0.322746	-0.0123696	-0.0296733	-0.941237	-0.279369	-0.54662	-0.6635	-0.151677
	Upper 95% CL	0.104236	0.0505421	0.565866	0.0179128	0.0343579	0.323601	0.508509	0.273939	0.439592	0.638594
Prevotella	P value	0.31601	0.0018	0.01186	0.00229	0.29579	0.30108	0.2294	0.35553	0.01792	0.28314
	Coefficient	-0.121491	-0.29149	1.14731	-0.0473521	-0.0343476	0.670384	0.485585	0.388667	-1.33987	-0.434954
	Lower 95% CL	-0.358972	-0.474569	0.253674	-0.077789	-0.0987371	-0.600184	-0.30626	-0.435844	-2.44922	-1.22923
	Upper 95% CL	0.115989	-0.108412	2.04094	-0.0169152	0.0300418	1.94095	1.27743	1.21318	-0.230508	0.359321
Roseburia	P value	0.934	0.359	0.982	0.52	0.113	0.24	0.656	0.786	0.11	0.321
	Coefficient	0.0026001	-0.022289	0.00273919	-0.00259815	0.0135322	0.198241	0.0468246	0.0296843	0.235393	-0.104672
	Lower 95% CL	-0.0592066	-0.069917	-0.229686	-0.0105191	-0.00321539	-0.132567	-0.159257	-0.184944	-0.0531191	-0.311379
	Upper 95% CL	0.0644068	0.0253391	0.235164	0.00532282	0.0302798	0.529048	0.252906	0.244313	0.523906	0.102034
Streptococcus	P value	0.9538	0.0254	0.0425	0.42	0.0387	0.0471	0.3313	0.0591	0.1151	0.0165
	Coefficient	-0.0038209	-0.113538	0.502835	-0.00681216	0.0369244	0.700184	-0.213524	0.431986	0.484803	-0.528673
	Lower 95% CL	-0.133022	-0.213096	0.0169192	-0.0233705	0.00192178	0.00885973	-0.644316	-0.0166491	-0.118169	-0.960758
	Upper 95% CL	0.12538	-0.0139797	0.988752	0.00974615	0.071927	1.39151	0.217268	0.880621	1.08778	-0.0965876
Sutterella	P value	0.019381	0.626516	0.910267	0.753585	0.937372	0.758274	0.836958	0.241829	0.507042	0.198829
	Coefficient	-0.291948	0.0468251	0.0529203	-0.00502334	-0.00265854	0.205675	0.0856763	-0.507503	-0.386735	-0.536572
	Lower 95% CL	-0.536678	-0.141766	-0.867403	-0.0363871	-0.0689739	-1.10421	-0.730329	-1.35735	-1.52923	-1.35505
	Upper 95% CL	-0.0472177	0.235417	0.973244	0.0263404	0.0636568	1.51556	0.901682	0.342348	0.755758	0.281908
Turicibacter	P value	0.0803	0.8353	0.408	0.122	0.3575	0.425	0.7032	0.5512	0.4117	0.6066
	Coefficient	-0.190126	-0.0174118	0.338294	-0.0215492	0.0270933	0.463833	-0.138086	0.22494	0.416323	-0.187181
	Lower 95% CL	-0.40318	-0.181592	-0.462987	-0.0488607	-0.030612	-0.67578	-0.848485	-0.514827	-0.577677	-0.899671
	Upper 95% CL	0.0229288	0.146768	1.13958	0.00576237	0.0847985	1.60345	0.572313	0.964707	1.41032	0.525309

## Sheet: S9. Variable diversity healthy
Category of variable	Variable	Shannon diversity index			Inverse Simpson diversity index			Genus richness
		Tau coeff	P value	Padj value	Tau coeff	P value	Padj value	Tau coeff	P value	Padj value
Behaviour	Extraversion	-0.032321	0.282079	0.379044	-0.0340365	0.257319	0.360806	-0.0440459	0.147425	0.260518
	Agreeableness	-0.0547392	0.0719084	0.154603	-0.046362	0.12744	0.241761	-0.0571052	0.0635337	0.138913
	Conscientiousness	-0.045518	0.134325	0.245721	-0.0441804	0.14615	0.260518	-0.0809954	0.00846736	0.0321262
	Neuroticism	-0.0426063	0.157465	0.27084	-0.0454074	0.131917	0.245721	-0.00826703	0.786315	0.838303
	Openness	0.0318039	0.294568	0.391745	0.0331674	0.274355	0.373667	0.0375239	0.221647	0.328649
	Social network size	0.0664399	0.0266039	0.0803712	0.0858103	0.0041869	0.0168784	0.0262859	0.38598	0.487791
	Social skill/commn	-0.0473409	0.127118	0.241761	-0.0419444	0.176484	0.28458	-0.0681713	0.0299253	0.0839195
	Anxiety	-0.0783166	0.0100622	0.0360561	-0.0784977	0.00989043	0.0360561	-0.0390777	0.204349	0.313787
	Stress	-0.0731313	0.0196139	0.0632549	-0.062158	0.0473129	0.115283	-0.0402076	0.204816	0.313787
Diet	Adventurous eater	0.0915452	0.00343959	0.0149173	0.103451	0.000946622	0.00508809	0.0589329	0.0627352	0.138913
	Gluten free	-0.0349238	0.330774	0.431009	-0.0453366	0.206759	0.313787	0.0085743	0.813457	0.854289
	Dairy free	-0.0473425	0.187373	0.298409	-0.0401479	0.263552	0.365572	-0.0429811	0.236865	0.339506
	Probiotic foods	0.119702	9.07654e-05	0.000975728	0.114186	0.000188702	0.00128119	0.093295	0.0025709	0.0122832
	Prebiotic foods	0.136859	6.34723e-06	0.000204698	0.148251	1.00711e-06	0.000129917	0.0718902	0.0191008	0.0632549
	Probiotic supplements	-0.078111	0.0296131	0.0839195	-0.0752055	0.0362319	0.0934783	-0.0432978	0.233427	0.338338
	Prebiotic supplements	-0.0560646	0.118457	0.23153	-0.0495183	0.167901	0.282216	-0.0542776	0.135242	0.245721
	Total supplements	-0.115114	0.000170386	0.0012211	-0.126641	3.53804e-05	0.00057051	-0.0583206	0.0598032	0.135344
Health & lifestyle	Caesarean section	-0.00753128	0.855642	0.876014	-0.0244925	0.554093	0.668019	0.0174483	0.67686	0.77201
	Premature birth	-0.0108304	0.765414	0.835767	-0.00851375	0.814555	0.854289	0.00808986	0.825653	0.858945
	Formula-fed	-0.0731326	0.0552551	0.130187	-0.063099	0.0981526	0.200979	-0.0163248	0.672449	0.77201
	General health	0.147368	2.85694e-06	0.000184272	0.142319	6.16999e-06	0.000204698	0.12242	0.000121478	0.000979412
	Body mass index	-0.0164043	0.580739	0.679239	-0.00962813	0.745815	0.829398	0.00453902	0.879953	0.893811
	Days exercise	0.0270568	0.389476	0.487791	0.0182666	0.561249	0.670381	-0.00968487	0.760826	0.835767
	Travel abroad/yr	0.0973976	0.00409516	0.0168784	0.0860526	0.0112014	0.0390536	0.100341	0.00346913	0.0149173
	Different countries/yr	0.116834	0.000502086	0.00308424	0.0996963	0.00298535	0.0137539	0.117562	0.000539913	0.00316585
	Sleep quality	0.0709592	0.0225098	0.0708234	0.0629357	0.0430048	0.108777	0.0399482	0.204276	0.313787
	Pain tolerance	-0.0261441	0.404702	0.501986	-0.0273158	0.383974	0.487791	-0.0129971	0.682241	0.77201
	Allergy/asthma/eczema	-0.0327082	0.362371	0.467459	-0.0196381	0.584462	0.679239	-0.0582651	0.108828	0.215981
	Smoking history	-0.0213991	0.551229	0.668019	-0.010453	0.770979	0.835767	-0.012678	0.727161	0.815685
	Alcohol/drug history	-0.00973832	0.786244	0.838303	-0.00352594	0.921781	0.928983	-0.0273932	0.450925	0.553994
	Antibiotics last 6 mos	-0.148513	3.5376e-05	0.00057051	-0.138327	0.000117102	0.000979412	-0.147805	4.74849e-05	0.000612555
	Stomach sickness freq	-0.124618	0.000101368	0.000979412	-0.128957	5.75459e-05	0.000674856	-0.0871891	0.00719196	0.028114
	Constipation freq	0.0684466	0.0346619	0.0912529	0.0400716	0.216227	0.32434	0.102498	0.00177166	0.00914177
	Gut condition	-0.156896	1.24691e-05	0.000321703	-0.152377	2.20176e-05	0.000473378	-0.136614	0.00017012	0.0012211
	Cancer	-0.0714864	0.0473642	0.115283	-0.111458	0.00198925	0.00986973	-0.050236	0.168455	0.282216
	Chronic infectious disease	-0.075873	0.0346089	0.0912529	-0.0631608	0.0785952	0.16621	-0.0785799	0.0305753	0.0839195
	Immunodeficiency	-0.147638	4.21321e-05	0.000603894	-0.139627	0.000107389	0.000979412	-0.122999	0.000747183	0.00419072
Sociodemographics	Gender	-0.077241	0.0952529	0.198188	-0.0631856	0.172336	0.28458	-0.0263079	0.574658	0.679239
	Age	-0.0356814	0.23025	0.337526	-0.0336948	0.257247	0.360806	-0.0487275	0.105391	0.212429
	Unemployed	-0.0682069	0.0575095	0.132477	-0.051025	0.155335	0.270786	-0.131943	0.000282173	0.00182001
	Siblings	-0.0356267	0.275181	0.373667	-0.0322213	0.32369	0.426081	-0.0730342	0.0270537	0.0803712
	Dog owner	-0.0840728	0.0192192	0.0632549	-0.0792009	0.0274134	0.0803712	-0.0695807	0.0555059	0.130187
	Cat owner	0.00016363	0.996364	0.996364	-0.00654521	0.855371	0.876014	0.0492908	0.174938	0.28458

## Sheet: S10. Variable PERMANOVA healthy
Category of variable	Variable	Bray-Curtis distance matrix						Jaccard distance matrix
		R2	P value	Padj value	Sum of sqs	Mean sqs	F statistic	R2	P value	Padj value	Sum of sqs	Mean sqs	F statistic
Behaviour	Extraversion	0.00127579	0.812188	0.851807	0.073384	0.073384	0.650206	0.0013413	0.899101	0.883117	0.13375	0.13375	0.68364
	Agreeableness	0.00206283	0.387612	0.47621	0.117111	0.117111	1.04388	0.0020288	0.391608	0.62407	0.19998	0.19998	1.02662
	Conscientiousness	0.00362183	0.0509491	0.115306	0.205185	0.205185	1.82477	0.00271371	0.111888	0.184902	0.266465	0.266465	1.36599
	Neuroticism	0.00176514	0.554446	0.644356	0.101041	0.101041	0.896507	0.00200991	0.431568	0.709372	0.199473	0.199473	1.02108
	Openness	0.00164119	0.577423	0.653399	0.0938442	0.0938442	0.833452	0.00166552	0.628372	0.875905	0.165181	0.165181	0.845829
	Social network size	0.00330196	0.0889111	0.183544	0.188368	0.188368	1.67633	0.00282491	0.107892	0.197602	0.279562	0.279562	1.43345
	Social skill/commn	0.00211216	0.326673	0.413146	0.120243	0.120243	1.07948	0.00197433	0.393606	0.743835	0.195815	0.195815	1.0089
	Anxiety	0.00319212	0.112887	0.191654	0.175233	0.175233	1.58516	0.00313072	0.0619381	0.184902	0.300029	0.300029	1.55457
	Stress	0.00264194	0.157842	0.2424	0.150787	0.150787	1.36155	0.00239022	0.164835	0.25456	0.238056	0.238056	1.23151
Diet	Adventurous eater	0.00712408	0.000999001	0.004773	0.409921	0.409921	3.68805	0.0059702	0.000999001	0.0042957	0.597502	0.597502	3.08711
	Gluten free	0.00426913	0.014985	0.0402722	0.247733	0.247733	2.21661	0.0036821	0.00999001	0.0563811	0.371138	0.371138	1.91068
	Dairy free	0.00309937	0.0929071	0.183544	0.179853	0.179853	1.60736	0.00250577	0.13986	0.309014	0.25257	0.25257	1.29874
	Probiotic foods	0.008114	0.000999001	0.004773	0.458393	0.458393	4.10655	0.00621113	0.000999001	0.0042957	0.609045	0.609045	3.13748
	Prebiotic foods	0.0169579	0.000999001	0.004773	0.952375	0.952375	8.64247	0.0133325	0.000999001	0.0042957	1.30068	1.30068	6.76983
	Probiotic supplements	0.00552753	0.00599401	0.0171828	0.320756	0.320756	2.87362	0.0048336	0.002997	0.00715951	0.487204	0.487204	2.51111
	Prebiotic supplements	0.00290596	0.112887	0.191654	0.16863	0.16863	1.50676	0.00266767	0.107892	0.184902	0.268889	0.268889	1.38287
	Total supplements	0.0118638	0.000999001	0.004773	0.688441	0.688441	6.2072	0.00945953	0.000999001	0.0042957	0.953477	0.953477	4.93728
Health & lifestyle	Caesarean section	0.00217784	0.594406	0.65537	0.0931327	0.0931327	0.849029	0.0022018	0.646354	0.62407	0.165564	0.165564	0.85839
	Premature birth	0.0024363	0.252747	0.339629	0.138856	0.138856	1.23578	0.00235317	0.244755	0.303563	0.232594	0.232594	1.19351
	Formula-fed	0.00325558	0.115884	0.191654	0.16848	0.16848	1.49592	0.00271395	0.176823	0.291812	0.242826	0.242826	1.24637
	General health	0.011168	0.000999001	0.004773	0.641899	0.641899	5.78262	0.00844149	0.000999001	0.0042957	0.842674	0.842674	4.35884
	Body mass index	0.00276133	0.16983	0.251817	0.156703	0.156703	1.4011	0.00261474	0.13986	0.144697	0.25777	0.25777	1.32653
	Days exercise	0.00143273	0.699301	0.751748	0.0822059	0.0822059	0.734612	0.00158691	0.696304	0.875905	0.158183	0.158183	0.813787
	Travel abroad/yr	0.00559132	0.001998	0.00781037	0.323128	0.323128	2.89572	0.00477144	0.000999001	0.00920508	0.47891	0.47891	2.46907
	Different countries/yr	0.00698818	0.002997	0.0107393	0.404436	0.404436	3.6172	0.00570823	0.000999001	0.00920508	0.573327	0.573327	2.95088
	Sleep quality	0.00366025	0.042957	0.10262	0.212094	0.212094	1.89563	0.00296748	0.0599401	0.0811411	0.298614	0.298614	1.53577
	Pain tolerance	0.00170297	0.548452	0.644356	0.0982056	0.0982056	0.875115	0.00197251	0.414585	0.50664	0.197458	0.197458	1.0139
	Allergy/asthma/eczema	0.00238299	0.232767	0.322871	0.138282	0.138282	1.23495	0.00213677	0.284715	0.424364	0.215377	0.215377	1.10708
	Smoking history	0.00227646	0.285714	0.372294	0.132101	0.132101	1.17962	0.00208894	0.328671	0.354396	0.210555	0.210555	1.08224
	Alcohol/drug history	0.00110501	0.858142	0.858142	0.0641228	0.0641228	0.571925	0.00128771	0.882118	0.883117	0.129795	0.129795	0.666603
	Antibiotics last 6 mos	0.00798382	0.001998	0.00781037	0.463292	0.463292	4.16085	0.00614909	0.001998	0.0042957	0.619799	0.619799	3.19875
	Stomach sickness freq	0.00893693	0.000999001	0.004773	0.513024	0.513024	4.61697	0.00628219	0.000999001	0.0042957	0.626526	0.626526	3.23682
	Constipation freq	0.00817293	0.000999001	0.004773	0.471834	0.471834	4.2355	0.0062625	0.000999001	0.0042957	0.627797	0.627797	3.23921
	Gut condition	0.00811897	0.000999001	0.004773	0.471135	0.471135	4.23187	0.00690349	0.000999001	0.0042957	0.695839	0.695839	3.59391
	Cancer	0.00567017	0.003996	0.0122734	0.326613	0.326613	2.92538	0.00517132	0.002997	0.00715951	0.517156	0.517156	2.66668
	Chronic infectious disease	0.0027965	0.157842	0.2424	0.162278	0.162278	1.44985	0.00244033	0.173826	0.197602	0.245974	0.245974	1.26474
	Immunodeficiency	0.00596631	0.003996	0.0122734	0.344331	0.344331	3.07909	0.00515741	0.002997	0.014319	0.516659	0.516659	2.65947
Sociodemographics	Gender	0.00618025	0.034965	0.088441	0.200444	0.200444	1.93401	0.00486322	0.0569431	0.0758065	0.284345	0.284345	1.51985
	Age	0.00788458	0.000999001	0.004773	0.456052	0.456052	4.09283	0.00610073	0.000999001	0.0042957	0.612777	0.612777	3.16116
	Unemployed	0.00239271	0.230769	0.322871	0.138846	0.138846	1.24	0.00243148	0.162837	0.266947	0.245082	0.245082	1.26014
	Siblings	0.0028758	0.115884	0.191654	0.166507	0.166507	1.48819	0.00257877	0.120879	0.224698	0.259352	0.259352	1.33408
	Dog owner	0.00296144	0.0939061	0.183544	0.171849	0.171849	1.53561	0.00259465	0.104895	0.176124	0.261529	0.261529	1.34492
	Cat owner	0.0012165	0.832168	0.851981	0.0705924	0.0705924	0.629699	0.00139381	0.855145	0.875905	0.14049	0.14049	0.721607
